# Supplementary material for: AAGGG repeat expansions trigger RFC1-independent synaptic dysregulation in human CANVAS neurons
Source: Sci Adv. 2024 Sep 4;10(36):eadn2321. doi: 10.1126/sciadv.adn2321 (PMC11373605; doi:10.1126/sciadv.adn2321)
Supplement: Supplementary file 2 — Movies S1 to S3 [file sciadv.adn2321_movies_s1_to_s3.zip]

Archive with 3 entries (3 files):
- sciadv.adn2321_movie_s1.mp4
- sciadv.adn2321_movie_s2.mp4
- sciadv.adn2321_movie_s3.mp4
